# Supplementary material for: Beneficial effects of Alterion supplementation on growth metrics, intestinal histomorphology, and microbial communities in indigenous and commercial chicken breeds
Source: Front Vet Sci. 2025 Jul 11;12:1630712. doi: 10.3389/fvets.2025.1630712 (PMC12290415; doi:10.3389/fvets.2025.1630712)
Supplement: Supplementary file 1 [file Table_1.xlsx]

## Sheet: Cobb 430
Supplementary Table 1A. OTU statistics in the Ileum and Jejunum of Cobb 430 chickens after 21 and 42 days of supplementation with 0.05% Alterion compared to control birds.
Sample name	Treatment	Segment	Day	Tag number	OTU number
ALTBI_21d_1	Alterion	Ileum	21	52382	382
ALTBI_21d_2	Alterion	Ileum	21	48835	357
ALTBI_21d_3	Alterion	Ileum	21	54022	359
ALTBI_21d_4	Alterion	Ileum	21	51859	404
ALTBI_21d_5	Alterion	Ileum	21	53162	279
ALTBI_21d_6	Alterion	Ileum	21	49072	261
ALTBI_21d_7	Alterion	Ileum	21	44127	465
ALTBI_21d_8	Alterion	Ileum	21	46862	422
ALTBI_21d_9	Alterion	Ileum	21	55773	461
ALTBI_42d_1	Alterion	Ileum	42	61325	302
ALTBI_42d_2	Alterion	Ileum	42	58323	539
ALTBI_42d_3	Alterion	Ileum	42	46178	328
ALTBI_42d_4	Alterion	Ileum	42	51113	304
ALTBI_42d_5	Alterion	Ileum	42	59866	369
ALTBI_42d_6	Alterion	Ileum	42	46737	308
ALTBI_42d_7	Alterion	Ileum	42	62167	317
ALTBI_42d_8	Alterion	Ileum	42	62192	282
ALTBI_42d_9	Alterion	Ileum	42	58454	280
ALTBJ_21d_1	Alterion	Jejunum	21	53360	346
ALTBJ_21d_2	Alterion	Jejunum	21	53996	380
ALTBJ_21d_3	Alterion	Jejunum	21	53427	287
ALTBJ_21d_4	Alterion	Jejunum	21	55047	309
ALTBJ_21d_5	Alterion	Jejunum	21	54203	314
ALTBJ_21d_6	Alterion	Jejunum	21	54251	361
ALTBJ_21d_7	Alterion	Jejunum	21	56250	279
ALTBJ_21d_8	Alterion	Jejunum	21	48916	417
ALTBJ_21d_9	Alterion	Jejunum	21	53545	363
ALTBJ_42d_1	Alterion	Jejunum	42	48976	284
ALTBJ_42d_2	Alterion	Jejunum	42	45487	294
ALTBJ_42d_3	Alterion	Jejunum	42	49460	413
ALTBJ_42d_4	Alterion	Jejunum	42	57237	387
ALTBJ_42d_5	Alterion	Jejunum	42	54871	430
ALTBJ_42d_6	Alterion	Jejunum	42	58179	406
ALTBJ_42d_7	Alterion	Jejunum	42	49640	392
ALTBJ_42d_8	Alterion	Jejunum	42	61919	373
ALTBJ_42d_9	Alterion	Jejunum	42	60725	321
NCBI_21d_1	Control	Ileum	21	54148	333
NCBI_21d_2	Control	Ileum	21	53407	429
NCBI_21d_3	Control	Ileum	21	53861	142
NCBI_21d_4	Control	Ileum	21	49254	302
NCBI_21d_5	Control	Ileum	21	51427	229
NCBI_21d_6	Control	Ileum	21	48667	151
NCBI_21d_7	Control	Ileum	21	53307	190
NCBI_21d_8	Control	Ileum	21	48223	239
NCBI_21d_9	Control	Ileum	21	57023	179
NCBI_42d_1	Control	Ileum	42	50586	228
NCBI_42d_2	Control	Ileum	42	50065	248
NCBI_42d_3	Control	Ileum	42	50025	225
NCBI_42d_4	Control	Ileum	42	50438	215
NCBI_42d_5	Control	Ileum	42	52129	209
NCBI_42d_6	Control	Ileum	42	49993	179
NCBI_42d_7	Control	Ileum	42	50291	177
NCBI_42d_8	Control	Ileum	42	50402	169
NCBI_42d_9	Control	Ileum	42	51052	348
NCBJ_21d_1	Control	Jejunum	21	53362	208
NCBJ_21d_2	Control	Jejunum	21	55611	278
NCBJ_21d_3	Control	Jejunum	21	53725	317
NCBJ_21d_4	Control	Jejunum	21	51277	282
NCBJ_21d_5	Control	Jejunum	21	55424	316
NCBJ_21d_6	Control	Jejunum	21	55127	346
NCBJ_21d_7	Control	Jejunum	21	51513	194
NCBJ_21d_8	Control	Jejunum	21	49657	346
NCBJ_21d_9	Control	Jejunum	21	55839	198
NCBJ_42d_1	Control	Jejunum	42	51824	193
NCBJ_42d_2	Control	Jejunum	42	51419	227
NCBJ_42d_3	Control	Jejunum	42	47933	254
NCBJ_42d_4	Control	Jejunum	42	51753	239
NCBJ_42d_5	Control	Jejunum	42	51756	201
NCBJ_42d_6	Control	Jejunum	42	50649	202
NCBJ_42d_7	Control	Jejunum	42	49688	187
NCBJ_42d_8	Control	Jejunum	42	47630	164
NCBJ_42d_9	Control	Jejunum	42	48474	187
		Total		3788897	21306
		Average		52623.6	295.917
		SD		4071.06	88.0945
		SE		479.779	10.382

## Sheet: Local Omani
Supplementary Table 1B. OTU statistics in the Ileum and Jejunum of local Omani chickens after 21 and 42 days of supplementation with 0.05% Alterion compared to control birds.
Sample name	Treatment	Segment	Day	Tag number	OTU number
ALTOI_21d_1	Alterion	Ileum	21	51081	267
ALTOI_21d_2	Alterion	Ileum	21	50623	345
ALTOI_21d_3	Alterion	Ileum	21	44049	254
ALTOI_21d_4	Alterion	Ileum	21	44133	202
ALTOI_21d_5	Alterion	Ileum	21	43933	168
ALTOI_21d_6	Alterion	Ileum	21	44416	297
ALTOI_21d_7	Alterion	Ileum	21	50345	364
ALTOI_21d_8	Alterion	Ileum	21	48738	313
ALTOI_21d_9	Alterion	Ileum	21	49541	307
ALTOI_42d_1	Alterion	Ileum	42	47617	434
ALTOI_42d_2	Alterion	Ileum	42	43629	469
ALTOI_42d_3	Alterion	Ileum	42	46523	426
ALTOI_42d_4	Alterion	Ileum	42	51425	485
ALTOI_42d_5	Alterion	Ileum	42	49892	361
ALTOI_42d_6	Alterion	Ileum	42	46817	370
ALTOI_42d_7	Alterion	Ileum	42	46025	410
ALTOI_42d_8	Alterion	Ileum	42	45645	464
ALTOI_42d_9	Alterion	Ileum	42	46167	415
ALTOJ_21d_1	Alterion	Jejunum	21	54212	273
ALTOJ_21d_2	Alterion	Jejunum	21	49004	354
ALTOJ_21d_3	Alterion	Jejunum	21	48806	336
ALTOJ_21d_4	Alterion	Jejunum	21	51379	408
ALTOJ_21d_5	Alterion	Jejunum	21	50275	437
ALTOJ_21d_6	Alterion	Jejunum	21	51833	209
ALTOJ_21d_7	Alterion	Jejunum	21	50504	319
ALTOJ_21d_8	Alterion	Jejunum	21	49872	402
ALTOJ_21d_9	Alterion	Jejunum	21	48209	476
ALTOJ_42d_1	Alterion	Jejunum	42	46683	549
ALTOJ_42d_2	Alterion	Jejunum	42	43330	469
ALTOJ_42d_3	Alterion	Jejunum	42	47754	601
ALTOJ_42d_4	Alterion	Jejunum	42	48193	515
ALTOJ_42d_5	Alterion	Jejunum	42	46922	542
ALTOJ_42d_6	Alterion	Jejunum	42	47751	502
ALTOJ_42d_7	Alterion	Jejunum	42	49815	456
ALTOJ_42d_8	Alterion	Jejunum	42	45088	478
ALTOJ_42d_9	Alterion	Jejunum	42	45652	556
NCOI_21d_1	Control	Ileum	21	46049	194
NCOI_21d_2	Control	Ileum	21	42764	171
NCOI_21d_3	Control	Ileum	21	49047	217
NCOI_21d_4	Control	Ileum	21	48810	174
NCOI_21d_5	Control	Ileum	21	44544	183
NCOI_21d_6	Control	Ileum	21	49572	249
NCOI_21d_7	Control	Ileum	21	49139	227
NCOI_21d_8	Control	Ileum	21	44912	153
NCOI_21d_9	Control	Ileum	21	47307	125
NCOI_42d_1	Control	Ileum	42	49032	457
NCOI_42d_2	Control	Ileum	42	46254	199
NCOI_42d_3	Control	Ileum	42	45352	197
NCOI_42d_4	Control	Ileum	42	45321	243
NCOI_42d_5	Control	Ileum	42	49542	384
NCOI_42d_6	Control	Ileum	42	47382	243
NCOI_42d_7	Control	Ileum	42	43431	339
NCOI_42d_8	Control	Ileum	42	42423	407
NCOI_42d_9	Control	Ileum	42	43032	410
NCOJ_21d_1	Control	Jejunum	21	43961	227
NCOJ_21d_2	Control	Jejunum	21	47020	544
NCOJ_21d_3	Control	Jejunum	21	44349	228
NCOJ_21d_4	Control	Jejunum	21	49228	293
NCOJ_21d_5	Control	Jejunum	21	49404	295
NCOJ_21d_6	Control	Jejunum	21	50222	535
NCOJ_21d_7	Control	Jejunum	21	49600	216
NCOJ_21d_8	Control	Jejunum	21	47037	499
NCOJ_21d_9	Control	Jejunum	21	50116	225
NCOJ_42d_1	Control	Jejunum	42	48132	388
NCOJ_42d_2	Control	Jejunum	42	46847	382
NCOJ_42d_3	Control	Jejunum	42	48542	389
NCOJ_42d_4	Control	Jejunum	42	46514	351
NCOJ_42d_5	Control	Jejunum	42	47729	235
NCOJ_42d_6	Control	Jejunum	42	48256	245
NCOJ_42d_7	Control	Jejunum	42	47046	331
NCOJ_42d_8	Control	Jejunum	42	45690	382
NCOJ_42d_9	Control	Jejunum	42	47949	422
		Total		3417436	24992
		Average		47464.4	347.111
		SD		2523.65	119.209
		SE		297.415	14.0489
